# Supplementary material for: Optogenetic Suppression of Lateral Septum Somatostatin Neurons Enhances Hippocampus Cholinergic Theta Oscillations and Local Synchrony
Source: Brain Sci. 2022 Dec 20;13(1):1. doi: 10.3390/brainsci13010001 (PMC9856160; doi:10.3390/brainsci13010001)
Supplement: Supplementary file 1 [file brainsci-13-00001-s001.zip]

Archive with 1 entries (1 files):
- brainsci-2091465-supplementary.pdf
